# Supplementary material for: Leaf-branch-root trait relationships in Quercus rehderiana across rocky and non-rocky desertification habitats in China
Source: PeerJ. 2025 Nov 21;13:e20367. doi: 10.7717/peerj.20367 (PMC12642914; doi:10.7717/peerj.20367)
Supplement: Supplemental Information 1 [file peerj-13-20367-s001.xlsx]

## Sheet: Leaf data
Group	LA	LT	SLA	LDMC	Ada	Aba	PT	ST	LCC	LNC	LPC	WD	DV	Dmax	VD	Kt	BCC	BNC	BPC	RD	RV	SPL	SRA	RDMC	RTD	RCC	RNC	RPC
Rock desertification	18.5767	152.028	54.5255	0.536722	5.91	9.58	14.787	65.1414	502	15.23	0.83	0.76	2.66	3.9	116	35.6	481.23	4.43	0.261831	0.6892	1.07833	484.058	92.1193	0.510498	0.68475	477.17	5.64	0.37
Rock desertification	19.8648	162.678	58.7362	0.569467	5.08013	18.6052	14.2532	68.8369	500	14.87	0.77	0.66	2.37	2.82	94	23.9	480	4.56	0.39496	0.6734	2.412	329.549	66.0382	0.523361	0.994074	467.32	5	0.37
Rock desertification	17.9623	140.906	54.0052	0.571393	4.8218	9.7682	14.4231	53.5679	498	14.39	0.84	0.78	2.43	3.37	158	54.3	486.26	4.47	0.38053	0.9937	1.314	234.105	56.9566	0.516385	0.848654	465.85	4.14	0.28
Rock desertification	17.9395	167.116	60.1711	0.559259	4.63373	9.7426	18.2739	77.3077	503	15.02	0.93	0.63	2.38	3.14	133	49.6	497.34	6.15	0.419847	0.6108	0.314333	460.339	88.7237	0.489099	0.779659	464.63	4.51	0.31
Rock desertification	15.5778	156.829	69.8556	0.511857	5.5678	13.3787	18.3225	64.1707	504	15.4	0.82	0.66	2.21	3.04	128	45	489.94	7.52	0.37657	0.593033	0.411	444.534	80.0787	0.512128	0.865131	466.27	3.97	0.31
Rock desertification	18.0992	141.111	59.3551	0.533384	3.83727	15.1268	14.4307	62.7525	503	15.14	0.97	0.79	2.09	2.84	231	93.7	486.1	5.32	0.433576	0.559033	0.328667	978.675	130.604	0.472565	0.643854	464.84	4.46	0.33
Rock desertification	12.9272	134.557	58.883	0.555674	4.4364	9.93913	11.9774	55.3478	500	14.59	0.75	0.72	3.12	3.9	139	50	488.67	6.22	0.425178	0.512767	0.311667	927.852	116.46	0.485549	1.0479	468.43	4.77	0.41
Rock desertification	8.3345	125.252	61.3425	0.55729	4.8974	7.7804	13.53	48.1047	485	15.34	0.93	0.79	2.41	3.62	223	55.9	477.29	6.22	0.432178	0.704933	1.25067	399.957	83.2122	0.478162	0.846378	469.53	4.23	0.3
Rock desertification	10.3418	149.695	48.5432	0.58424	4.924	11.3073	14.9954	58.6359	500	14.34	0.93	0.74	2.87	3.84	212	70	487.37	4.09	0.409217	0.872467	0.710667	592.978	109.355	0.515392	0.726429	455.82	4.29	0.28
Rock desertification	19.5458	151.971	63.8366	0.540825	5.81346	14.8169	15.2968	59.5459	498	14	0.68						487.4	4.59	0.696875	0.513067	1.002	884.805	142.008	0.481175	0.55481	497.32	5.2	0.379576
Rock desertification	29.3817	145.747	56.6653	0.560686	7.50507	8.34847	14.711	59.1145	494	13.89	0.83						483.75	4.81	0.530034	0.3369	0.201	1604.02	158.142	0.47745	0.842103	461.81	6.23	0.491536
Rock desertification	15.9883	152.384	47.9025	0.569578	4.9274	11.2171	14.0311	58.4897	495	15.91	0.68						496.49	5.25	0.533969	0.935433	1.34733	435.853	81.8481	0.47347	0.804619	502	6.13	0.343435
Rock desertification	21.9407	184.6	66.4714	0.53695	5.43013	14.7906	17.0306	74.6855	508	16.46	0.76						474.46	6.29	0.746065	0.5636	0.2285	419.861	73.7337	0.541019	0.971094	487.33	6.33	0.424085
Rock desertification	12.7303	137.864	57.5379	0.590227	5.70613	11.4024	15.2857	57.8875	490	16.03	0.83						487.17	5.15	0.773599	0.8067	1.114	262.01	66.4033	0.47621	0.746589	510.92	5.16	0.359028
Rock desertification	15.7207	157.767	59.9268	0.551138	6.54847	11.1177	16.5727	71.6964	490	14.56	0.78						484.89	4.74	0.71899	1.4408	3.6385	52.448	23.7966	0.54778	1.20751	487.23	4.76	0.323208
Non-rocky desertification	18.3297	152.945	47.4702	0.561454	6.405	10.0994	20.0652	60.9634	486	15.92	0.9	0.71	2.05	2.83	133	49	486.59	4.9	0.430878	1.39575	1.719	83.3646	36.6113	0.526406	0.791064	465.09	4.02	0.38
Non-rocky desertification	13.803	123.965	48.5854	0.573399	5.16647	9.4982	14.0335	55.9336	494	17.36	1.27	0.74	2.12	2.65	103	32.9	492.38	5.02	1.0456	0.597567	0.259333	523.096	92.2599	0.44885	0.756165	477.76	3.16	0.54
Non-rocky desertification	20.6763	143.425	49.595	0.589688	4.38633	9.79893	19.0163	63.3717	505	14.59	0.81	0.71	1.64	2.45	154	46	488.65	6.78	0.452653	1.1041	0.902333	197.914	53.7085	0.510866	0.863939	471.71	4	0.55
Non-rocky desertification	18.1727	74.7709	51.7452	0.569239	5.14187	8.10516	9.82647	31.0822	492	14.72	0.9	0.66	1.63	2	103	39.2	479.97	5.69	0.764732	0.847767	0.471667	257.932	59.9231	0.483016	1.03693	464.98	3.65	0.54
Non-rocky desertification	19.35	105.64	51.5215	0.572601	4.411	9.30627	15.3554	39.8097	494	18.08	1.04	0.73	1.85	2.5	174	49.5	491.9	5.02	0.724135	0.657967	0.220333	421.692	85.9025	0.481763	0.713351	482.75	3.59	0.55
Non-rocky desertification	20.8633	139.417	51.9569	0.567626	5.39267	6.96593	16.6821	55.8776	495	14.89	0.92	0.77	2.24	3.42	158	50.3	483.35	5.88	0.544636	0.5025	0.179	866.725	136.833	0.45391	0.580447	462.04	3.6	0.45
Non-rocky desertification	20.4727	114.633	60.4521	0.57073	4.1218	7.86967	11.9177	46.8089	499	15.43	0.81	0.77	2.42	3.81	314	85.4	481.62	6.73	1.13891	0.9891	0.873667	235.903	63.0686	0.553859	0.704374	467.07	2.54	0.61
Non-rocky desertification	19.3445	120.954	50	0.626168	6.5792	9.6036	13.5272	51.7963	497	13.83	0.78	0.75	3.12	4.14	138	37.5	491.21	5.34	0.954348	0.761967	0.545333	356.008	79.6814	0.520781	0.692803	455.21	4.82	0.52
Non-rocky desertification	21.7162	158.199	57.9365	0.585886	4.7026	14.1415	15.0576	66.1504	499	16.27	1.12	0.75	2.41	3.52	188	49.7	483.48	3.92	0.411556	0.836067	0.653	291.413	76.0192	0.480025	0.647643	480.67	4.23	0.42
Non-rocky desertification	21.3538	119.33	49.481	0.576082	3.73807	8.8124	14.0188	48.6402	496	16.11	1.06						492.86	5.72	0.663648	0.769533	0.629667	285.414	64.6434	0.500076	0.857427	497.8	4.15	0.49367
Non-rocky desertification	23.1668	133.062	49.5197	0.591264	4.0932	9.1032	14.7561	54.8839	492	15.13	0.98						491.78	5.49	1.40272	0.834733	0.636	305.396	63.2376	0.492607	0.990713	495.94	4.66	0.357485
Non-rocky desertification	27.0262	151.245	52.9123	0.622169	5.45667	12.7113	12.9831	60.543	500	13.72	0.99						484.34	4.89	0.823553	0.937433	0.815333	808.548	135.283	0.518274	0.558771	505.34	4.35	0.387671
Non-rocky desertification	15.1348	121.96	42.5744	0.586272	5.42013	9.05833	12.8213	47.4482	496	14.36	0.93						483.83	5.1	0.694595	1.20285	0.9925	123.505	42.9952	0.503874	0.81294	494.57	5.47	0.399643
Non-rocky desertification	17.7232	121.803	56.5778	0.573492	5.8284	9.33327	13.371	52.4671	484	14.9	1.04						484.12	5.72	0.683463	0.7582	0.254	285.732	65.6336	0.485662	0.835364	505.1	5.66	0.427371
Non-rocky desertification	19.1082	135.26	44.4906	0.5902	5.6802	7.9274	18.0637	52.992	493	14.78	0.94						500.99	4.61	1.0477	0.85735	1.2435	178.764	31.9981	0.510777	2.33654	488.36	5.06	0.347568
